# Supplementary material for: The Kinetics of Formation of Microporous Polytriazine in Diphenyl Sulfone
Source: Molecules. 2022 Jun 3;27(11):3605. doi: 10.3390/molecules27113605 (PMC9181875; doi:10.3390/molecules27113605)
Supplement: Supplementary file 1 [file molecules-27-03605-s001.zip]

Archive with 1 entries (1 files):
- molecules-1733857-supplementary.pdf
